# Supplementary material for: Intestinal Epithelial Barrier Maturation by Enteric Glial Cells Is GDNF-Dependent
Source: Int J Mol Sci. 2021 Feb 14;22(4):1887. doi: 10.3390/ijms22041887 (PMC7917776; doi:10.3390/ijms22041887)
Supplement: Supplementary file 1 [file ijms-22-01887-s001.zip]

Archive with 18 entries (18 files):
- Data/ECIS EGC vs. EGC depleted.pzfx
- Data/ECIS EGC WT vs. EGC KD.pzfx
- Data/GDNF ELISA intestine.pzfx
- Data/GDNF Elisa.pzfx
- Data/MTT Assay.pzfx
- Data/qPCR GDNF-Sox10-GFAP mouse.pzf
- Data/Quantification IF fig 4.pzfx
- Data/Quantification IF fig 7.pzfx
- Data/Quantification IF fig 8.pzfx
- Data/quantification of blots.pzfx
- Data/RT-PCR GDNF EGC.pzfx
- Data/TEER EGC Supernatant Blue667 neu.pzfx
- Data/TEER GDNF depleted.pzfx
- Data/TEER GDNF vs EGC.pzfx
- Data/TER GDNF Blue neu.pzfx
- Data/TER GDNF Knockdown.pzfx
- Data/Transwell 1h.pzfx
- Data/Transwell inflammation EGC KO.pzfx
